# Supplementary material for: Neural Residual Correction for 3D Tooth Point Cloud Canonicalization
Source: J Imaging. 2026 May 29;12(6):243. doi: 10.3390/jimaging12060243 (PMC13301075; doi:10.3390/jimaging12060243)
Supplement: Supplementary file 1 [file jimaging-12-00243-s001.zip]

Archive with 1 entries (1 files):
- jimaging-4205808-supplementary.pdf
